# Supplementary material for: A novel kleptoplastidic symbiosis revealed in the marine centrohelid Meringosphaera with evidence of genetic integration
Source: Curr Biol. Author manuscript; Available in PMC 2023 Sep 11. (PMC7615077; doi:10.1016/j.cub.2023.07.017)
Supplement: Table S3 [file EMS186826-supplement-Table_S3.xlsx]

## Sheet: Sheet1
Protein	COSAG	Contig #	Contig coverage	Candidate Sequence	Manual curation	Contig identity	Candidate identitty	Completeness	DeepLoc localisation	TargetP localisation	Signals	Comments
dxr	c1	n1714	66.9746	>c1_NODE_1714_p13p12 MAMRHGDRGGAIANVLWKGGGLLTQCVRPKQHAGACSSALPAQLRRGGSHGRQWKPVSSRHGLQPRAARS EEAHGSLQVAMPLLDHSTETRGLRRIAILGSTGSIGTQTLQIVRDLPGEFEVVALAAGTSVDLMAEQVRE FRPKVVSMGTAEAADALRAALGADADGVAIYHGQEGNVAVAECDESDAIVTGIVGCAGLLPTIAAIKKGK DIVLANKETLIAGGPVILPLLKEYGARLLPADSEHSALHQSLQGVAMDDVRRLILTASGGAFRDWKKEDL ENVTVEQALSHPNWAMGAKITVDSASMMNKGLEVIEAHYLFGLDYDEIDIVVHPQSIIHSMIEANDGSVI AQLGIPDMRTPLLHAIAWPKHPT…	Yes	Centrohelid/Cryptophyte	Stramenopile (Ochrophyta) (76.9%)	Complete	Plastid (0.99)	OTHER (0.75)	Chloroplast transit peptide
hemH	c1	n2005	92.7423	>c1_NODE_2005_p9 MPSHIPNSKEEHSGSCPLRQVAIGCFVVAFVAMVMHRLDFTTPVPSQIADDCQCLSGKNT RARAIASWALDPVMVQRSSITVSPPRFISVTLLNCYAPLHAATSFHHVRDRLKPDFKILR YVEVAAAFSSLMTLVIAAMDREGCSAARLVPVFAASVAVAHVCNPSDGAHRQSAPQNTYT DAPCRSKASHTTNKSHGSSGQVYRAMVNSERKFVAPPVVPARRSRTRSYMRAATTSPGRA SPGATPQGAAPLAVSAVTLNKSGTRGATQRVGSALAPPFNKETDRNSKTGVLLLNLGGPE TLDDVQPFLENLFSDGDIIRLPPFLRGFQGTLGSIIASARAAKSCEGYASIGGGSPIRRI TEQQARAVKSELSRRG…	-	Centrohelid/Haptophyte/Stramenopile	Viridiplantae + Rhizaria (83.7%)	Complete	Plastid (0.92)	OTHER (0.97)
hemY	c1	n4865	14.4731	>c1_NODE_4865_p1p2 PSSYRFVWWKGKLRALPASPVDAVLGDFLTLPGKIRAGLGAVGLKPGPPAKEESVKDFVS RNLGVEAFERLIEPVSAGACMLKLMRLIFFFFGSSCLCLQFCSGVYAGDPADLSAPAAVGRVQRLEAMGNGSLAAGALQLNIDK AKQKRDGTLPPRDSRLPEVKGQTVGSFRQGLKQLPEALAKAIGEERIRVLWKLRDEGLER DPSTGEYVCTFDTPEGTRVVRARTVLLTSPAYVTANLLRNRVPLAAAKLDRVKYPPVWAV TVVYPTSALRDPGHGKGGPAQGFGQLHPRSQGVRTLGIIYCSSLFPGRCAEGETMLLNYI GGAQDANLYSPSISELSEDEVLAEVHKGCLETVLKPGTPPPKLLGAKFWPR…	Yes	Centrohelid/Cryptophyte	Dinoflagellate (86.4%)	Incomplete N-terminus
sufB	c1	n736	24.563	>c1_NODE_736_p16p15 MGGHERWQQRRRDGRRAEFLAPPPRAAADGAGDVMEAATTDVAEPSAAFLPPRDDDGMVAAPGRRSEVESANAELTGVM NSEYKYGFTTDVENEQLPKGLSEDIVRRIWELKQEPEWMLDFRLRAFRQFKKMPMPEWAH LQLEQIDFEDIVYYSKPKRKATKQSLDEVDPELLATFEKLGIPLNEQKRLTNVAVDAVFD SESIATTFKEDLAKEGVIFCSISEAIKEYPDLVRKYMGSVVPVGDNFFTALNSAVFSDGS FCYIPKGTRCPMELSTYFRINNKESGQFERTLIVADDASHVSYLEGCTAPQFDTKQLHAA VVELWAGEKAEIKYSTVQNWYPGDADGKGGILNLVTKRGLCAGADSRISWTQVET…	Yes	Centrohelid/Stramenopile	Dinoflagellate (99.9%)	Complete	Plastid (0.64)	OTHER (1.00)
AB1K8	c1	n1526	96.0382	>c1_NODE_1526_p12p13 MTVEDVQWAAVAFWVCLAAAASHASLVVRKLLHETRHLKVAQYNRARKFVSTAVIERHRL AGRVGRVKPSFPSMPSSKVSGSRAAAATRRAAGDNSNGGGADGTTNAPAAPLLSVPIPGT SSARFQVPSPSSLAAVVAEARREAGEAGLTAIARRTIEAQAAVVGALTDTQRAYQEGESN TTAAGGFGAPDAKATARYLRRVFERLGTTYIKCEYFPVYSYSCTCVAFFYNTPRFPVGRQ GGNMTEFQQCLDKAPAVPFETIKTVVEEELGCTLGDVFSSFDGEPLATASVAQVHAATDRLTG RRVVVKVQKPGIAETLKTDLAFLNLTAQMLEAFAPDLGRISLANVAADLRESTLSELDFT QEARNRDYQ…	Yes	Centrohelid/Haptophyte	Stramenopile (100%)	Incomplete C-terminus	Plastid (0.96)	OTHER (0.65)	Thylakoid luminal transit peptide
AB1K8	c1	n2494	9.70548	>c1_NODE_2494_p2 MILLPSSATVSLSPSQMILVVGTVFVLLFWAVVLARRRKLQYGLVRKDCSSGIPLREKFS LAAPRHGSLKDHQCRRWRAGVGGRKPLHVDQNVTYGYLPQSAHPLRASSSPSPPPWPRAG DSLLPPDFSAALASAVDVVQETGLRPTIVRTLQAQRALLETVLELRTVLPPPPRELIVEA LQPRFPLPETAEEAFAPVLTYVRSLPPDLAPRVLRGLFERLGATWIKIGQFIASSPTLFP PEYVVEFQALLDKAPAIDFDTVRDIVEAELGAPLSDLFGSFDPQPLASASIAQVHAATLR DGTDVVVKVQRPEVSDLLRADLGFVAVASQLLQAVVPDLARLSVADIATDLRESMLGELD FEREADNLEAFDAFVR…	-	Centrohelid	Stramenopile (sister to Pelagophyceae) (95.8%)	Complete	Plastid (0.81)	OTHER (0.75)	Signal peptide
dxs	c2a	n1290	29.0073	>c2a_NODE_1290_p5p6p7p9p12 MVPLQAAWYQSPLILPNSIQFKRLPLFQSSWLVMTQPRHTYHRLRPSFQAYEAMNSSGFL ESRVMVILNDNGEVSLPTGTPSAGGTTPASQLSTGFAELLVSPQFQDLRNAAKNISSFFP EDVQVRVRAKDSVRIRVRVSVSDGYGMTGGTLFEELGFYYVGPVDGHNLDSLIPILEKLRYPLPPSNHHHTTKPPPNHQTTTHHLL NHHLHPTDRHNYHHHHHHRTFMHGVARFDIATGVQEKTKDGPPSLTSVFANTLISIAEEDPKVNVLIANPSHNLSTGAPQQ RVHGSKPMPGGTGASIFARRFPKRTYDVGIAEQHAVTFAAGMAAEGLKPFCAVYSTFLQRGYDQVPS LILPPPLHFLSIR…	Yes	Centrohelid/Haptophyte	Diatom (96.3%)	Complete	Cytoplasm (0.52)	cTP (0.58)	Chloroplast transit peptide
Tic20	c2a	n1854	49.5691	>c2a_NODE_1854_p10 MDDTTGAQSPLGLVRERRFLKDKTYRRLRWRVIAVLGLLGIVVLFRYAGLKPTDSSTIRS LLTEDNEEYPRALSRDDEWQLILYIIGTFYMFLCIAIIVDEFFVPTLTILYAKDYLNLSD DVAGATLMAAGGSAPELATSFIGTFQSPPSAVGFGTIVGSAVFNVLFVIGMCAVFSKEVL TLTWWPLFRDCSYYLLCLLVLFVFFGPITRYEIEWWEALVLFLMYIGYCLLMKVHLRIRT FIMKFRYGDEYEAKEAMEEEEKININFKTPSKFRTGIVGLLTSDKSIVETAGIAAVVTLR GDVSEIFSELDTDKEGKVHKDKLGNLLLKVAGLDQTPSIAQLKDHVDEIFASMKQLGRGP TEEGRTIEATPKSQ…	-	Centrohelid	Dinoflagellate (78.4%)	Complete	Golgi apparatus (0.58)	OTHER (1.00)	Signal peptide + transmembrane domain
Tic20	c2a	n2649	18.0804	>c2a_NODE_2649_p4p3p2 MAHLIKGTTTEGFATKGRGSNTCPCAQRSFRVPFAIVAESTRGEEWGTACTHRRSCSLRE FRSSLFTACTKGEATHPTLATGRKPVTVPCELSAGGVPLWLAPGAGGKLVLAFILPTLPR CVFLNCRGGAARFGIDLFGGDVEGPPEASSLLLEKGAPAHVHDLTQKQDAAPTPTPTHEF PRALEGDNLALFPFYVRPPSPGRSPNAMLYLFLGIAIVCDEFFVPALMVMCSEDYLNLSDDVAGATLMAAGGSAPELFTSCAPPIPT PHSPLPTPLPFAGKHHIFPFINFCDASLQSSSTNEQVCRDLPEATLSSGVRYNCGQCGVQ RSICHWHVRGVCKRAASSYLVAAFPRLVRTAPSPYPTPTPASSPS…	Yes	Centrohelid/Stramenopile	Stramenopile (93.4%)	Complete	Cell membrane (0.43)	OTHER (0.61)	Signal peptide + transmembrane domain
PLT4	c2a	n560	42.9451	>c2a_NODE_560_p21p22p23 MEGVVCASVSAGMLILQMLILARRCRPTRGEARGFAMQKFGPVYPVSGGRMGREANAPWR LFPAGFDPLPTARAAMGSCLPASGATTDMGEADEAALTVSNSRVAREAAMAPAGPKLQQQ DADPGRSRDPPAGTGGGLPGWIVPFVVPALGGALFGYDIGAASSVLRVLGDGASTLGPLG PVDLGLISSASLLGAVAASAALVGIGDASWLGRRTELIAAACLFGVGTAGQVVNQPPPNN PTAVTLQCPAGTRRPMYRSAMAWNCLERTGWLTVPTPSFPPPPSLQQVLAPTLPAELVAR AIYGLGIGAAMHAGPLYIAETAPSNLRGQLVSLKEAAIVLGIVLGYVAGAVCGTEGDWQT IFALAVPVE…	Yes	Centrohelid	Cryptophyte + Rhizaria (93.1%)	Complete	Plastid (0.66)	SP (0.36)
fabD	c2b	n6274	91.7372	>c2b_NODE_6274_p6p5p4p3p2 MIYAEVNRNRDVRFTLSDALAPASDVPVLYVHSIGVVRGARWLSWIRVRMFECEAQVQTD QTTTNRHDDARIRHAETERDSPTMVKVTHGGVEICVPYFRLILDGHGNHVDLAETVGCLVVVVDAAVFAAVAFTAASKVRDRT SESESELQTPCFWLMARTLVSGHTTRWRRCTTCSFSASRTLSSISPSKDLDYCLAEVRGS ERGAYDDGVVMFEGRELDDDNKSMEFYKFAPSTLYETWIWVMGPSLVFDESKLKYIIPEDHPAASHLTKE QVATHNMGTTADPDGSVYAQVTGKPSPLIDLTTSIDGALFDPPTGKGNVLLLPGQGTQKP GMIDPYLSTPGVKEMFDVAQDVFGMDLLELCQNGP…	Yes	Centrohelid/Haptophyte/Dictyochophceae	Stramenopile (sister to Pelagophyceae) (99.9%)	Complete	Cytoplasm (0.40)	OTHER (1.0)
hemB	c2b	n2647	64.9054	>c2b_NODE_2647_p11p10 MQTCPRPSPPFSNAHCRFMQSSTTASRTTASWTGKATRRGVKISPKLPEGMEIDPENSWS EVDRGAAEDYDPTEGMNAPLDINNLDEVWVQQRVRPRRNRKSKAIRNMLRDNVVTPANLI YPLFIFDEDAEKREEISSMPGAMGTTNKQVEEDLKTNYGEEAFNPDGLVPRAVAMLKEALPNSIVCTDVALDPYSSMGHDGV VIDGEIANDITVAQLCKQVVCQARAGCDIVAPSDMMDGRIGAIRDALDAEGFTNVSIMAY TAKFASAFYGPFRDALDSHPGFGDKKTYQQDPGNGDECLTEAELDTAEGADILMVKPGMP YLDVIHRLRTSTTLPIAAYHVSGEYAMLKAAAERGWIDEKQVVLETLLCF…	Yes	Centrohelid/Cryptophyte	Stramenopile (92.8%)	Complete	Plastid (0.99)	OTHER (0.90)	Chloroplast transit peptide
fabH	c2b	n22021	18.7899	>c2b_NODE_22021_p1p2 MFILSPPPSVSTTLLTASSNAKQSPPNKRCSFACFSRQAFDITAACSGFLFSSVTAGQYLHVGGLQTALV VGSDALSRWVDWDDRNSCILFGEPTGIDFSNQHHGNVADTMTHFAIPCPLPYVSGCEADLDLNSRYTHNQ AMVPEPWSFVPLTMTILAQVCPSPCSRAGSLSWDENCDTLTNTLWVRMTEYLTPLSHLPWIRFMHSDGGG HDDLELGYKGEPRVVATPGDGTKMSSGSYKTIGMNGKEVYKFATREVPVVISEALEAANMDIAEVDWILL HQVLSHHNDMLGDAKTVQRWDGPLRHCWFADCAGVDMSKVITNLNEYGNTSAASIPLALDEAVRSGVVKK GDTIACAGFGAGLSWGAAIFKWD…	Yes	Centrohelid	Diatom (79.9%)	Incomplete N-terminus
hemH	c2b	n1730	51.1842	>c2b_NODE_1730_p31p30p29 MRKLAAPGAPRDRAATHHHHQQQPARQPQRPHRPPRLATSATATTADRATLG PTPNMVPTMTAPIPGTASAPPQIQATPLATPLASAPPGSAATPIASPLNQELPPP TNRKLGVLMLNLGGPESINDVEPFLKNLFSDGDIIRLPEPVQFLQVAPPNTTTTPAAAAAAAATTTAAAA AAATTAAAAAPLTTPLHHYVNHRGFWGRSSRKGGHSNRSKGTRPMTNELKTRGVDVKTYVGMRYWHPFCS DTIEQIKEDRITDLAIVPLYPQYSISTSGSSLRQLMEIFTNDSTAAAISHNVVPTLYERKGFVTSMANLI EADLRQSPPDATILFSAHGVPKSYIQEGDPYQNHVEESVKLIMDELKARGYT…	Yes	Centrohelid	Unclear	Complete	Plastid (0.88)	OTHER (0.93)
hemH	c2b	n5983	70.0385	>c2b_NODE_5983_p11 MALLLHRLGTIAFCILHNNPLYPCESDHHHHHHHHHHHHHHHHHHHHYHHGTVQILFSAH GVPKSYIQEGDPYQKHVEESVKLIMDELRSRGYSNSSELAYQSKVGPVEWLMPYTEDAIA RMGKEGVDSLVVVPISFVSEHIETLGEIDL*	-	Centrohelid	Unclear	Incomplete N & C-terminus				Possible pseudogene or transposable element insertion
ispG	c2b	n6734	54.3274	>c2b_NODE_6734_p10p9p8p7p6p5 MTFNTAFAVASLLAAAFMWCCAGEASGLAAIVGPAAALVVLGFLAQLLAVIVPTRQSRHA MKFAPGGVSALPVYTQAPVESRTPTVTAFGVARQPRRAASLPTRSRNSRPSVGPLRAEMI GTLSAEEVASNLAAADVDTSTSIARPYCRSTRIGRRRKTRTIWVGEVPMGSEHPIVRQTM TTTDTKDVEATIDQVIKCADAGADIVRITVQGMKEAKACKLIREGLWERGYKTPLVADIH FNRRVALLVAESFEKVLCSLYISVPHIVMLVTFRRSDCTACTHGACHSPLSRHADPCKPRMEHAIHRCHVMQIRVNPGNFVDGTKSFEERTYETEEEFEAERVEIEVKQHGAVPAPEHLI VPFRR…	Yes	Centrohelid/Stramenopile	Stramenopile (sister to Pelagophyceae) (87.6%)	Complete	Plastid (0.88)	SP (0.86)	Chloroplast transit peptide
ispG	c2b	n7857	17.9561	>c2b_NODE_7857_p7p8p9p10p11 MGSSLWSLASVAVVAAAFMWWSTGQETSLAGLFVPAAVLVVAGFLAQLLAAVLPTRRRHR TKFAPGLVPALPVYSRAPVEARAPTTTGVTAIRVAGQPRRAGGLAARALSNRLAARPRAG PLRAELTGTFSAEDIASNLAAADVDTSSLVIRPYCRSTKIGRRRKTRTIWVGEVPMGSEH PIVRQTMTTTDTKDVEGTIDQVIKCADAGADIVRITVQGMKEAKACKLIREGLWERGYKT PLVADIHFNRRVALLVAESFEKVGVTPRVLVTWLTMAGGVGVPWVRHGTSGGRMQEGFTPLVLKCKELGRAIRIGTNHGSLSARIMSFYGDSPRGMVNSAFEFAEICRKHDFH NFCFSMKASNPVV…	Yes	Centrohelid	Unclear	Complete	Plastid (0.92)	OTHER (0.52)	Chloroplast transit peptide
sufB	c2b	n20047	19.0968	>c2b_NODE_20047_p1 MGNAASVRADRVWLVWGGVLATAIAVWSGYGAVVVACARRWELGVFPAALLGVAVVLAVCLAVCRAFVRAAPGSQRAGPHH THLLPSHVPPTPAPTQCRVRTPDPAFAPNPTHAPTSTPAFNPTGGALARPKFTAAVRPPV SPRAQTTAGRLCRLSRAEAAAVAARLMPPPTRVTSRSSRTIAVPVMEVDTVDAVDIMGLV HDDGDDEDEEDEGAARTKAEIQNILDKEYQYGFTTDVQNESIGKGLSEDVVRLISAKKDE PEWMLEFRLRAFRMWQTMEEPDWSALDMEPIDLQDIVYYSRPKQKEKKNDLSEVDPEILA TFEKLGIPLNEQKRLSNVAVDAVFDSESIATTFREELFEAGVIFCSISEAVKDY…	Yes	Unclear (Centrohelid amoung others)	Dinoflagellate (98.8%)	Incomplete C-terminus	Plastid (0.97)	OTHER (0.91)	Chloroplast transit peptide
fabZ	c2b	n10171	52.5583	>c2b_NODE_10171_p10p11 MSLAPPHLLLSPHTAPTDAVRNHPRAAAPAALGRDRTNPFTGGFYRYPFLLVDKVIEYEA GKRAVGVKSVTLNEPQFTGHFPGRPIMPGVMQIEVMMGHARRRHRCCSPRLGWQASFRHCGARPQRAAVPLIVHQSPNKRSSAHRRANDANTTASG SRQMAVLMCCATPPRSLLSRPLPMQMEGATQGAVFFFAGVDGVKWKRPVVPGDQLVMEVS LAPPALITVYRTRPIWYSLTHSQQCWALAVMLMVGPIGHDDPGVGLCGDVDRWRSRHGAP SWGWPKPRARHTWMGSWRWRCPT*	Yes	Unclear (Centrohelid amoung others)	Stramenopile (83.9%)	Complete	Cytoplasm (0.50)	OTHER (0.97)
ACC	c2b	n5293	54.9331	>c2b_NODE_5293_p10p9 MIHILGPHTDPHTTQISCPSAAIFKPPNHPTTTTTRPPPPPPDHHHYHLTAPHAATPQWA YMTFGTESALEFVAMATPDDLNANAEFIRLANSYVEVPGGSNKNNYANVDLIVETAVSQK VDAVWPGWGHASENPLLPDTLAANGIKFIGPTGSVMSVLGDKIAANILAQTAKVPSIPWS GDGLEAVLTDDGRIPTETFEKAQIFTEEQAVAAAEVIGYPIMIKASEGGGGKGIRMCGSK EEIANNFTMVSNEVPGSPIFMMQLCSNARHLEVQVVGDEHGNAVALNGRDCSTQRRFQKI FEEGPPVIAPKDTFRDMERKAQKLVQSIGYIGAGTVEYLYNAASDSYFFLELNPRLQVEH PVTEGITGANVP…	Yes	Unclear (Centrohelid amoung others)	Dinoflagellate + Stramenopile (95.7%)	Complete	Nucleus (0.46)	OTHER (0.98)
FNR	c2b	n2655	55.6688	>C2b_NODE_2655_p13p12p11 MDRASTAYQAVAAPARALVPRSSPLKAGESAGVTCAVPSARPACFMQCHQPVRRVFDGQFFCCLWAPISVGSRLYLSILPQPFAEAQDFLEATPYYDQSTIPVNTYKNKAPFVGT VVSVKRIVGPNATGETCDVVIDHGGKMPYWEGQSYGVIPPGTNPKNGKPNTVRLYSIASSRYGDDMTGDT ATLCVRRATYWDPELGREDPAKKGVCSNFLCDAKPGDKVCGWLCLCVCVMAQSAMLGQINMTGPSGKVML MPEEKPEADLIMVATGTGIAPYRGFLRRLFEEKTPAGANFKGLAWLFLGVANSDALLYDDDWKRYEAANP DNFRYSVALSREQTNKSGGKMYIQDRMEEYAEEIFERLDKGAHIY…	Yes	Unclear (Centrohelid amoung others)	Dinoflagellate (97.8%)	Complete	Plastid (0.93)	OTHER (0.77)	Chloroplast transit peptide
CCC1	c2b	n11814	39.8828	>c2b_NODE_11814_p12p11p10p9p8p7p6 MGRAHPTCNNLCHPALSHPFCLPTCLPSPPLPPPLPHPLSSGPAITRPVVRPHYSASSHP LAAPGRRVALELSLCVAVPAVTWVRRLGWAVGQAGWVATLGMFGIGGSMALLTDLSLSAM ATNGRIQVCTGRACACAGWFRPRLARPRAGLPKVSPSAGQQEHTRVTRASLGMSVSGQGG GAYYLISRGVGPELGGSIGLIFLCANVVGIAFYMQVRGAPAPMLQGFSDTLSDVLPIDSSIQDTWGLIGMCSLVLVVETVVALVGSRLYSRCAVAVFLVQTG AIGYAFVALLVREPFVYGHSSTHNCEMASGGGGCGRMGGGGVCRCGGGCGWRLVWPACVWLLLAGLMRWCGWRRCWCMG…	Yes	Unclear (Centrohelid amoung others)	Centrohelid (100%)	Incomplete C-terminus	Cytoplasm (0.32)	cTP (0.44)	Chloroplast transit peptide
